# Supplementary material for: Microarray Expression Profiles of lncRNAs and mRNAs in Postoperative Cognitive Dysfunction
Source: Front Neurosci. 2018 Oct 8;12:694. doi: 10.3389/fnins.2018.00694 (PMC6187303; doi:10.3389/fnins.2018.00694)
Supplement: Supplementary file 1 [file Table_1.xlsx]

## Sheet: lncRNA
lncRNA	D	E	F	A	B	C
ENST00000317114	3.39573	4.21715	3.54935	5.17466	5.1079	5.32632
lnc-MYL2-2:1	9.34214	9.24454	8.74857	12.0392	10.1484	10.4382
lnc-TNFRSF19-4:1	6.2553	6.05869	6.70708	7.72082	7.78459	7.61145
lnc-CXorf28-3:1	5.05268	4.77363	4.81336	6.67021	6.34457	5.33727
lnc-SLC16A7-7:1	4.36399	3.97046	4.30366	5.32547	5.58959	5.03045
lnc-CHP2.1-3:1	7.29832	6.57202	7.56251	5.22617	6.30295	5.97203
lnc-CA7-6:1	6.51184	7.49028	6.57827	5.4912	5.87316	5.50464
lnc-SLC5A7-1:1	6.81285	6.81439	6.33841	8.52686	7.95106	7.96983
lnc-PRKAR2A-3:1	5.26587	6.06554	5.78569	4.57501	4.58971	4.56661
lnc-FAM169A-3:2	5.56661	6.04028	5.06569	4.08063	4.49104	4.66661
lnc-TSSK6-2:1	5.51691	6.23463	6.43254	5.07734	5.23588	4.53805
lnc-HS6ST1-7:1	6.59706	6.57393	5.96732	7.53352	7.1483	7.85314
lnc-EVC-3:1	7.38143	7.64169	7.54402	9.28608	8.16015	9.62556
lnc-ACSBG1-3:1	6.44498	6.96626	7.1056	5.07335	5.70389	6.12812
lnc-SMARCE1-1:1	5.12235	5.58892	6.04357	4.43546	4.53037	4.32791
lnc-CLEC3B-1:1	8.81806	9.76697	8.70301	7.82257	8.23517	8.06791
lnc-QPCT-4:1	7.80902	7.47767	6.764	8.11637	8.54547	9.03824
lnc-PRL-9:1	7.22682	8.2769	7.99635	5.46086	6.92337	6.50946
lnc-PHF14-10:1	5.3991	4.40123	4.26537	5.58043	5.78871	5.9236
lnc-RIMKLB-2:2	5.05582	5.05998	4.37442	5.68931	5.93406	6.6322
lnc-RP11-33N16.1.1-2:1	5.01134	4.83716	5.32926	6.11652	6.5426	5.79479
lnc-CYYR1-4:1	3.64886	4.34392	4.3227	5.34178	4.69176	5.44163
lnc-NKD2-1:1	10.6768	10.0479	9.5044	12.2281	10.8116	12.1337
lnc-CDCA7-1:1	3.87602	4.05877	4.1595	5.43308	5.20044	4.8664
lnc-DNAH10OS-4:1	6.31296	5.25892	6.03935	4.40342	4.88598	4.58461
lnc-MYO6-6:1	7.21802	7.13623	7.91552	6.08722	6.51074	6.3956
lnc-AVPR1B-2:1	7.93322	8.17286	8.26617	7.26038	7.34372	6.3634
lnc-PTPRU-7:1	13.9224	13.2651	15.5658	12.5886	11.3301	11.4546
lnc-MRP63-7:1	7.83268	7.44643	8.32235	6.47839	6.53823	6.97892
lnc-QPCT-5:1	4.7516	4.8212	5.09747	5.75844	5.57642	6.85266
lnc-RP11-645C24.1.1-2:1	7.55401	8.02682	8.02268	6.51096	7.37267	6.34093
lnc-WDPCP-9:1	5.54014	5.92934	6.1766	4.81801	4.92799	4.81424
lnc-FERMT1-2:1	4.14726	3.91398	4.40137	5.5612	4.9804	4.99649
lnc-DCTD-15:1	6.28994	6.23697	6.56911	5.14276	5.45898	5.46159
lnc-D87017.1-2:1	6.10745	6.36978	6.2102	5.23318	5.09255	5.05868
lnc-ZNF729-4:1	8.25874	9.34089	8.54567	7.36094	7.87924	6.61774
lnc-ORC4-4:1	4.40228	4.36476	3.77214	4.76637	5.87739	5.11449
lnc-OTX1-7:1	7.03852	6.94327	7.38399	4.72746	6.5191	5.02181
lnc-FAM53B-2:1	11.8916	11.27	11.9442	14.0338	13.7368	14.5659
lnc-CHODL-12:1	4.43381	4.12106	4.3191	5.04889	5.80068	5.10975
lnc-ADCY3-2:1	7.87646	6.66878	7.27533	6.29433	6.1413	5.94417
lnc-PCF11-2:1	6.75552	7.67862	6.752	5.90001	6.35992	5.76964
lnc-C1RL-1:1	5.13972	5.18279	5.18892	3.88894	4.1722	4.00862
lnc-AC017028.1-7:1	8.76129	8.37087	8.83715	10.4579	9.61	9.4762
ENST00000615844.1	8.80663	8.86196	8.78227	10.7854	11.2108	11.0025
ENST00000616634.1	5.95019	6.65617	6.05186	5.00532	5.04728	5.37686
ENST00000613987.1	3.76774	4.0304	3.43258	4.40802	5.37179	4.86802
ENST00000618386.1	6.54827	7.06452	5.80253	4.48032	5.07452	5.09143
lnc-DCP1B-6:1	6.14492	7.48495	6.44298	8.50054	7.741	8.13881
lnc-RAP2C-5:1	8.05848	7.49331	8.75357	7.01261	6.29697	6.91836
lnc-KLRF1-2:1	4.90963	4.27898	5.53924	3.7939	3.92524	3.86382
lnc-TRAK2-2:1	7.34049	7.37151	7.69277	7.02796	6.16155	6.11717
lnc-MNAT1-8:1	4.63858	4.37542	4.98195	5.94226	6.46896	5.87776
lnc-TUBGCP4-2:1	3.70748	3.78723	3.74365	4.97426	4.48397	4.86668
lnc-NARS-2:1	6.16216	5.59159	6.38962	4.53451	5.16609	5.16672
lnc-EXTL3-4:1	5.38584	5.08799	5.67404	3.90869	4.88547	4.19992
lnc-GTF2A2-4:1	7.53939	7.0158	7.78831	6.44068	5.95237	6.52559
lnc-CTD-2144E22.5.1-26:1	7.48761	8.04005	8.34057	5.51617	6.54244	6.62743
lnc-EDIL3-2:1	3.84604	4.33734	4.67161	5.8677	5.01033	5.25336
lnc-ZMYM3-1:1	4.70843	4.65021	4.42074	5.72342	5.63836	5.55067
lnc-AMELY-5:1	5.88524	6.92782	6.78548	5.25637	5.52172	5.77859
lnc-ZNF354A-3:1	4.87314	5.12142	4.92744	6.51611	5.94267	5.65104
lnc-GRIK2-9:1	4.92413	5.40613	5.4472	3.79595	4.87906	3.9422
lnc-STIL-4:1	5.28606	4.48227	4.34668	3.45801	3.46168	3.8256
lnc-PAG1-9:1	8.23692	8.29574	8.23015	6.2398	7.70031	6.37596
lnc-LIPC-6:1	6.65423	6.60633	7.99676	5.5429	5.14805	5.06729
NR_024187	12.2418	15.0895	14.7104	11.8928	7.86409	8.94146
ENST00000455995	5.49533	5.31624	5.72118	3.98625	4.64652	4.19874
