# Supplementary material for: Microarray Expression Profiles of lncRNAs and mRNAs in Postoperative Cognitive Dysfunction
Source: Front Neurosci. 2018 Oct 8;12:694. doi: 10.3389/fnins.2018.00694 (PMC6187303; doi:10.3389/fnins.2018.00694)
Supplement: Supplementary file 2 [file Table_2.xlsx]

## Sheet: mRNA
GeneSymbol	D	E	F	A	B	C
HMGN2	8.87738	7.75843	7.94625	6.77581	7.21635	7.33071
RP5-997D16.2	5.6702	5.57383	6.56807	4.96538	4.45864	4.65352
MRPL37	7.25717	6.863	7.75532	5.67755	6.225	6.25748
RP11-101C11.1	5.67406	6.02787	5.76079	7.4535	6.41151	6.64224
SGIP1	5.79791	6.53023	6.62318	5.26333	5.56432	5.12037
IL23R	3.61276	4.20233	4.66862	5.52607	5.52871	6.91242
DNASE2B	5.01322	5.96452	6.74125	4.34977	4.23145	4.4015
RP5-834N19.1	6.2283	5.43464	5.03298	6.95609	6.58457	7.19591
PRPF3	5.43869	5.86667	5.80502	5.00773	4.03275	4.08573
PIP5K1A	5.23595	5.62736	5.01329	4.22706	3.81555	4.82897
CKS1B	8.47864	7.72727	9.57012	6.88659	7.07829	5.5419
SWT1	5.47201	5.00226	5.96496	4.54756	4.26019	4.60657
OR2G3	5.74215	6.32962	5.76196	5.43513	4.64718	4.69669
ZNF683	3.84329	3.60634	4.68725	2.94979	3.22948	2.95619
RP11-193P11.3	5.02346	4.2838	4.14344	3.25211	3.57415	3.3087
CRYZ	4.88157	4.93772	4.42717	5.58654	5.60484	6.35942
ALG14	3.78974	4.44553	4.92408	3.09011	3.33264	3.2754
LOC101929099	4.26244	4.86096	4.99123	3.83015	3.5869	2.9908
RP11-474I16.8	4.63684	6.00256	5.31655	3.23673	4.02432	4.17646
OLFML2B	6.56147	6.0491	6.73056	5.29321	5.60297	5.1147
AC108058.1	5.356	5.11331	5.02204	3.91135	4.56403	3.63851
ARL6IP6	5.67044	5.38398	6.79675	4.36301	4.79746	4.28664
AC007970.1	4.20031	4.00418	3.41849	5.87232	4.47706	5.59932
AC114808.3	4.51199	5.42719	4.88415	4.30197	3.87745	3.52239
EIF2AK2	5.27267	5.95322	5.67517	4.11543	4.51885	4.93852
ATL2	6.89147	5.69808	6.19491	7.16281	7.24527	7.58437
SMEK2	6.50776	5.51435	6.56349	4.63682	4.93166	4.24574
BOLA3	9.04769	8.12801	9.04463	7.66034	7.80994	7.67302
ZC3H8	5.52402	5.46701	4.76594	6.33258	6.70139	5.81771
AC009487.4	4.57638	5.45916	5.04258	3.27671	3.9562	3.22928
BBS5	3.42496	3.38439	3.91354	4.74047	4.56192	4.46768
AC027119.1	4.51767	5.10251	4.43815	3.70768	3.68097	3.1591
OXSR1	8.16723	7.59764	8.93279	5.78729	6.46558	5.98164
DNAJC13	4.63521	4.08606	4.45703	3.05717	2.92005	3.87418
U2SURP	5.57541	5.58936	6.08721	4.86949	5.10737	4.25642
SMC4	5.59842	7.29753	6.17661	4.19848	4.6723	4.9327
DAZL	6.09398	6.16228	6.02665	5.06482	4.94186	4.97576
RP11-483E7.1	4.63332	5.12124	4.30154	5.9515	5.6476	5.86676
PARL	6.66861	7.04814	7.53336	6.01359	6.03641	5.62786
RPL39L	5.9258	6.42967	5.95334	5.07777	4.4227	4.98818
TRIM59	4.80923	4.27147	5.54185	3.72908	3.47853	3.84769
LNX1-AS1	6.1242	6.99316	6.51055	5.99548	5.16066	5.18982
BMP2K	8.14478	7.85746	8.6263	6.37225	6.89287	7.42889
SEC24B	6.93229	7.65105	6.10824	5.2072	5.83491	5.35962
NAA15	6.60117	5.48813	6.03732	4.05726	3.8604	4.07708
TC04001418.hg.4	3.60973	4.01374	3.42828	4.7198	5.42038	4.8667
AC004066.3	4.91823	4.1804	4.36608	6.59104	5.84969	5.18087
RP11-138I17.1	8.55281	8.0148	7.06014	5.72812	6.70842	5.68087
NPY1R	5.00905	4.87259	4.17806	5.61322	5.8849	6.61419
SREK1	4.76865	4.89615	5.72105	3.22513	3.98559	4.21081
ZFYVE16	4.04194	4.15712	3.13752	5.1507	5.882	6.20647
CCDC99	6.06738	6.86722	5.37388	5.04779	4.87771	4.61229
RPL26L1	6.79959	7.398	7.40415	3.63792	5.99843	3.64323
ZFR	6.06776	5.7369	6.04148	4.61605	4.76965	4.5437
TC05001248.hg.4	4.51763	4.66914	5.77559	3.86673	3.92889	3.62296
ARL15	4.39471	3.23802	4.17029	5.82942	4.85431	5.21377
CTD-2001C12.1	4.15285	3.98381	4.31535	4.70983	5.65652	5.72447
CTD-2154H6.1	5.32661	5.03302	4.40198	4.32306	3.67533	3.51345
SENP6	6.78511	8.35575	7.66042	5.1345	6.16594	6.36976
TBC1D7	3.38648	3.25122	3.77819	4.01905	4.42789	5.05812
LY6G5C	4.10599	4.10997	4.32498	5.15418	4.9665	5.61416
RP1-86D1.2	3.59961	4.00033	3.45719	4.80938	4.51424	5.19462
VNN1	3.58875	3.25089	3.61823	4.29808	4.68158	4.80424
RP11-518I13.1	8.12841	9.09469	8.76312	6.22833	7.57877	7.46569
ARMC10	5.14441	5.02735	6.57701	3.96312	3.46462	4.19811
TBXAS1	5.77567	5.05604	5.57906	6.21839	7.06676	6.17163
TRBV3-1	4.4127	4.61503	3.63809	5.04949	5.81255	5.25067
VPS41	5.22673	4.6822	4.89976	6.98408	8.67977	6.26354
POM121C	6.38531	5.91224	6.18923	4.39737	4.98607	5.30225
AC002386.1	5.49062	5.29016	5.19187	4.31429	4.19935	4.011
RP11-981G7.2	6.18817	6.0408	6.89563	5.28414	5.42664	5.02505
RP11-246K15.1	3.72717	2.94494	3.50136	4.33834	4.27571	4.61723
POLR2K	8.16828	8.04387	7.2641	6.47504	6.61071	6.857
EHMT1	3.58784	3.96228	4.46929	4.8999	4.8239	5.67995
C9orf92	4.39519	4.67854	4.44205	3.39463	3.02644	3.61012
NRK	4.25064	4.63863	3.77906	5.54977	4.7279	5.60746
ZDHHC15	4.27648	4.45928	4.00684	5.31751	5.54656	5.65533
XKRX	3.9575	3.47747	3.32778	4.44657	5.10501	4.57833
ARHGEF6	5.30309	4.80719	6.04921	4.04725	4.34202	4.0583
XKRY	4.11934	3.777	4.27819	5.15154	4.92312	6.41027
MXI1	8.32809	8.18845	8.85521	7.26494	6.58386	6.55765
FANK1	5.40999	5.4077	5.10561	6.43656	6.2404	6.2692
WDR96	3.65541	4.09069	3.38334	4.68906	5.11376	4.8536
OAT	10.3914	8.48151	9.38024	7.88899	7.12312	7.66957
SNX32	5.50216	5.09786	4.66583	5.95482	5.81653	6.74638
CCDC83	4.73073	3.9766	4.53832	5.56837	5.19597	5.92175
CUL5	3.90128	3.55411	4.10961	5.01364	4.40334	5.59709
ANGPTL5	4.42291	4.15619	4.70152	5.66447	5.54954	5.64599
DDX6	7.65301	6.90308	7.52818	6.73979	5.85475	6.21229
WNK1	8.83695	7.83974	8.65349	7.28393	6.95113	6.16842
USP15	8.47877	8.17065	9.65183	7.2459	7.57174	7.29697
CAND1	4.67406	4.46648	5.01161	3.33892	3.16612	3.85604
ASUN	6.15365	6.3444	6.10572	3.89857	4.57407	5.00831
H3F3C	5.57106	5.55709	6.16144	4.20335	5.29288	4.47953
ATXN2	4.78955	4.9709	3.87754	3.37598	3.61061	3.61841
UFM1	6.32918	4.70737	4.66548	3.61492	3.86695	3.52323
RNU6-60P	13.2299	11.0982	11.1824	9.23928	9.29951	9.14048
NEK3	3.73402	3.36897	3.61275	4.35782	5.0466	5.09045
RNU6-80P	7.33348	7.06611	6.36433	5.22817	5.30783	5.73065
GPR65	6.01705	5.86589	7.53751	4.75236	5.26521	4.66238
HNRNPC	9.98487	10.4144	10.5434	8.36778	9.82352	8.5914
CDKL1	6.86212	8.08047	7.95229	6.68173	6.0349	5.75073
MAP4K5	4.4284	5.58496	5.40767	6.13898	6.98883	6.16265
RNU6-18P	7.61069	7.38316	7.48398	5.41363	6.68923	6.22927
RTF1	5.44633	5.141	5.53299	4.11854	4.12887	4.51987
SIN3A	6.0766	5.26732	6.08738	4.66225	5.09461	4.3011
ITFG1	4.01427	4.4053	4.43069	4.91462	5.47982	5.66434
NPIPA1	5.57181	6.07499	6.5887	4.64834	5.10292	3.67723
OR1E1	5.94738	6.38462	5.90216	5.20048	4.98209	4.54445
HDAC5	3.60644	3.18393	3.82957	4.2227	4.7164	4.83008
SMARCE1	8.52294	8.82093	9.13803	7.59274	7.8628	7.6384
ATP9B	7.44956	8.35772	8.16939	5.60824	6.64051	4.06919
PPP5C	4.7044	5.20483	5.22183	4.1699	3.63989	4.12855
PSG5	5.6052	5.4135	5.95862	4.58161	4.88015	3.92903
PCED1A	5.32033	5.00765	5.73196	6.64057	6.74609	5.98986
